# Supplementary material for: A Fructan Exohydrolase from Maize Degrades Both Inulin and Levan and Co-Exists with 1-Kestotriose in Maize
Source: Int J Mol Sci. 2021 May 13;22(10):5149. doi: 10.3390/ijms22105149 (PMC8152283; doi:10.3390/ijms22105149)
Supplement: Supplementary file 1 [file ijms-22-05149-s001.zip]

Archive with 1 entries (1 files):
- ijms-1199746-supplementary.pdf
